# Supplementary material for: Writer verification of partially damaged handwritten Arabic documents based on individual character shapes
Source: PeerJ Comput Sci. 2022 Apr 20;8:e955. doi: 10.7717/peerj-cs.955 (PMC9044228; doi:10.7717/peerj-cs.955)
Supplement: Supplemental Information 1 [file peerj-cs-08-955-s001.txt]

The dataset is available at:
https://figshare.com/articles/dataset/raw_data_zip/17068538

The source code is available at:
https://figshare.com/articles/software/src_zip/17068550

The ReadMe.txt file explains the purpose of source code files.
https://figshare.com/articles/software/ReadMe_txt/17068562
